# Supplementary material for: Predicting the Post-Hartree-Fock Electron Correlation Energy of Complex Systems with the Information-Theoretic Approach
Source: Molecules. 2025 Aug 26;30(17):3500. doi: 10.3390/molecules30173500 (PMC12430394; doi:10.3390/molecules30173500)
Supplement: Supplementary file 1 [file molecules-30-03500-s001.zip]

Archive with 1 entries (1 files):
- molecules-3812961-supplementary.pdf
